# Supplementary material for: Fig Macula as a Key Multifunctional Structure Mediating the Fig–Fig Wasp Mutualism
Source: Plants (Basel). 2025 Sep 17;14(18):2885. doi: 10.3390/plants14182885 (PMC12473752; doi:10.3390/plants14182885)
Supplement: Supplementary file 1 [file plants-14-02885-s001.zip]

Archive with 2 entries (1 files):
- plants-3818096-supplementary/
- plants-3818096-supplementary/plants-3818096-supplementary.pdf
